# Supplementary material for: Seclidemstat (SP-2577) Induces Transcriptomic Reprogramming and Cytotoxicity in Multiple Fusion–Positive Sarcomas
Source: Cancer Res Commun. 2025 Sep 10;5(9):1584–98. doi: 10.1158/2767-9764.CRC-24-0296 (PMC12421227; doi:10.1158/2767-9764.CRC-24-0296)
Supplement: Supplementary Table S1 — Compiled IC50s for SP-2509, SP-2513, and OG-L002 for fusion-positive rhabdomyosarcoma cell lines and replicates. [file crc-24-0296_supplementary_table_s1_suppst1.xlsx]

## Sheet: Sheet1
			Cell Line	SP-2509				SP-2513				OG-L002
	Disease	Fusion		Replicate 1		Replicate 2		Replicate 1		Replicate 2		Replicate 1		Replicate 2
				IC50 (nM)	95% CI (nM)	IC50 (nM)	95% CI (nM)	IC50 (nM)	95% CI (nM)	IC50 (nM)	95% CI (nM)	IC50 (nM)	95% CI (nM)	IC50 (nM)	95% CI (nM)
	FP-RMS	PAX3::FOXO1	RH4	150	134-168	62.4	40.1-90.2	ND	N/A	ND	N/A	18600	ND (wide)	21400	ND (wide)
			RH30	605	514-716	666	549-819	ND	N/A	ND	N/A	ND	N/A	ND	N/A
		PAX7:FOXO1	TTC-466	335	193-750	205	156-904	ND	N/A	ND	N/A	ND	N/A	ND	N/A
	Supplementary Table 1. Compiled IC50s for SP-2509, SP-2513, and OG-L002 for fusion-positive rhabdomyosarcoma cell lines and replicates. IC50s were determined using GraphPad Prism 9 and are reported with the 95% confidence interval.
